# Supplementary material for: Broadening the Substrate Specificity of Cellobiose Phosphorylase from Clostridium thermocellum for Improved Transformation of Cellodextrin to Starch
Source: Int J Mol Sci. 2023 Sep 22;24(19):14452. doi: 10.3390/ijms241914452 (PMC10572201; doi:10.3390/ijms241914452)
Supplement: Supplementary file 1 [file ijms-24-14452-s001.zip]

Archive with 1 entries (1 files):
- ijms-2589906-supplementary.pdf
